# Supplementary material for: Reliability and agreement of the IsoKai isokinetic lift test – A test used for admission to the Swedish Armed Forces
Source: PLoS One. 2018 Dec 19;13(12):e0209419. doi: 10.1371/journal.pone.0209419 (PMC6300333; doi:10.1371/journal.pone.0209419)
Supplement: S1 Data — (XLSX) [file pone.0209419.s002.xlsx]

## Sheet: Tidskrift Isokai intarater reli
Age	Height_m	Weight_kg	BMI	IsoKai_MF_test1	IsoKai_MF_test2	IsoKai_PF_test1	IsoKai_PF_test2
19	1.84	74.3	21.9459	694	717	1185	1237
21	1.77	86.9	27.7379	723	712	1323	1295
19	1.77	74.3	23.716	698	706	1207	1163
20	1.78	100.7	31.7826	713	680	1248	1205
19	1.84	79.1	23.3637	632	524	1160	894
19	1.79	74.4	23.2202	860	905	1542	1602
19	1.86	67.7	19.5687	672	757	1115	1334
19	1.8	93.3	28.7963	616	647	1019	1246
19	1.81	97.4	29.7305	741	772	1181	1244
19	1.73	59.4	19.847	552	566	1027	1086
19	1.86	83.5	24.1357	735	816	1413	1652
19	1.71	77.4	26.4697	678	649	1071	1099
19	1.79	66.4	20.7234	736	668	1171	1040
19	1.76	97.3	31.4114	675	681	1116	1177
20	1.72	67.9	22.9516	605	603	979	1070
19	1.7	54.2	18.7543	569	560	1028	1022
19	1.82	122.7	37.0426	892	937	1641	1692
19	1.79	98.1	30.617	994	934	1895	1713
21	1.69	70.4	24.649	631	654	1066	1053
19	1.92	73.6	19.9653	603	610	1091	1107
21	1.9	77.8	21.5512	752	732	1182	1298
19	1.74	92.1	30.4201	856	884	1376	1523
19	1.72	70.5	23.8304	651	682	1126	1163
19	1.81	67.7	20.6648	744	735	1256	1210
19	1.79	80.2	25.0304	659	766	1145	1187
19	1.9	77.8	21.5512	674	681	1021	1055
19	1.92	72.7	19.7211	686	669	1059	1038
19	1.82	68.8	20.7704	680	729	1166	1303
19	1.91	70.9	19.4348	737	719	1295	1122
19	1.81	76.6	23.3815	714	709	1243	1199
19	1.8	71.5	22.0679	578	616	981	1173
19	1.73	77	25.7276	589	635	990	986
19	1.75	76.1	24.849	743	708	1363	1282
19	1.79	80.7	25.1865	806	791	1437	1373
19	1.77	77.8	24.8332	820	823	1381	1364
19	1.86	83.9	24.2514	681	638	1237	1165
19	1.75	75.1	24.5224	732	727	1350	1403
19	1.78	78.7	24.839	712	688	1236	1286
19	1.83	73.9	22.0669	783	765	1343	1349
19	1.78	65	20.5151	737	747	1307	1358
19	1.91	96.7	26.5069	877	802	1561	1466
19	1.69	76.3	26.7148	529	564	867	946
19	1.92	110.7	30.0293	827	836	1412	1382
19	1.85	70.2	20.5113	702	775	1192	1428
21	1.71	74	25.3069	670	497	1135	780
19	1.76	81.7	26.3753	666	665	1070	1113
19	1.83	111.5	33.2945	739	752	1205	1287
19	1.69	67.5	23.6336	710	714	1282	1292
19	1.93	89.7	24.0812	643	661	1100	1251
19	1.87	82.3	23.5351	917	925	1688	1733
19	1.76	71.7	23.147	706	798	1238	1374
19	1.82	104.3	31.4877	921	936	1537	1668
19	1.77	65.1	20.7795	815	770	1419	1358
19	1.92	81.5	22.1083	855	834	1384	1372
19	1.89	74.4	20.8281	655	657	1184	1220
19	1.78	58	18.3058	405	472	653	711
19	1.88	80.1	22.663	766	727	1332	1318
19	1.87	79.4	22.7058	662	695	1207	1257
19	1.83	89.1	26.6058	848	825	1572	1312
19	1.76	65.2	21.0486	617	682	989	1226
19	1.81	93.7	28.6011	725	745	1082	1193
19	1.86	102.7	29.6855	1068	1061	1750	1723
19	1.82	66.7	20.1365	679	699	1190	1228
19	1.81	78.3	23.9004	634	744	975	1434
19	1.92	87.1	23.6274	780	813	1364	1504
19	1.95	79.8	20.9862	700	685	1307	1228
18	1.74	88.2	29.132	659	629	1141	1041
19	1.79	73.1	22.8145	682	609	1274	1056
18	1.91	117.5	32.2085	735	690	1360	1271
19	1.85	90.8	26.5303	830	876	1471	1499
19	1.85	81	23.6669	634	634	1028	985
19	1.83	77.1	23.0225	669	663	1148	1156
19	1.72	64.4	21.7685	551	564	1015	992
19	1.84	80.9	23.8953	853	865	1576	1513
19	1.71	79.2	27.0853	711	681	1289	1178
19	1.83	76.5	22.8433	676	660	1217	1138
18	1.76	78.3	25.2776	909	894	1719	1726
21	1.78	61.7	19.4736	565	574	966	1122
19	1.81	86.4	26.3728	817	833	1583	1643
19	1.86	71.3	20.6093	770	720	1355	1270
19	1.85	79.1	23.1118	766	794	1292	1266
19	1.82	78.4	23.6686	626	677	1091	1169
21	1.75	82.5	26.9388	595	633	1012	1155
21	1.79	69.3	21.6285	730	714	1348	1350
19	1.87	94.1	26.9095	786	748	1417	1308
19	1.76	77.7	25.0839	645	617	1312	1217
18	1.72	61.3	20.7207	543	583	927	1016
19	1.81	76.7	23.412	720	714	1263	1242
19	1.8	60.2	18.5802	556	588	1115	1162
19	1.81	77.9	23.7783	663	646	1197	1138
18	1.94	84.4	22.4253	850	816	1460	1314
19	1.85	70.2	20.5113	647	620	1140	1093
19	1.86	97.8	28.2692	765	753	1360	1489
19	1.87	63.8	18.2447	539	561	906	999
19	1.94	88.8	23.5944	644	622	1105	1074
18	1.82	101.4	30.6122	839	916	1371	1528
19	1.79	70.7	22.0655	659	678	1094	1176
19	1.84	89.3	26.3764	730	785	1107	1320
19	1.88	79.3	22.4366	721	701	1238	1265
19	1.77	74.4	23.748	695	720	1235	1347
19	1.72	66.2	22.377	705	717	1353	1230
19	1.77	68.5	21.8647	725	647	1300	1266
19	1.76	71.9	23.2115	867	924	1574	1628
18	1.86	98.2	28.3848	829	811	1493	1318
19	1.83	67.9	20.2753	730	720	1406	1373
19	1.88	78.4	22.182	734	778	1267	1340
19	1.82	85.8	25.9027	621	609	1034	1060
19	1.85	78.6	22.9657	733	719	1374	1343
19	1.78	76.6	24.1762	874	827	1768	1668
18	1.75	73.7	24.0653	757	740	1318	1321
19	1.83	81.5	24.3363	749	685	1438	1217
19	1.82	86.3	26.0536	893	872	1440	1451
19	1.84	77.4	22.8615	870	814	1425	1209
19	1.89	67.9	19.0084	669	627	1221	1105
19	1.8	66.2	20.4321	715	670	1230	1140
19	1.7	66.6	23.045	785	797	1356	1382
19	1.8	79	24.3827	773	782	1409	1509
19	1.75	72.1	23.5429	713	712	1337	1261
19	1.78	117.5	37.085	757	822	1551	1602
19	1.75	67.5	22.0408	577	541	1207	1021
19	1.85	64.4	18.8167	678	659	1203	1179
19	1.85	67.7	19.7809	750	814	1386	1497
19	1.87	80.1	22.906	780	753	1386	1401
19	1.83	70.1	20.9322	630	602	945	956
19	1.82	83.1	25.0875	877	859	1607	1553
19	1.81	79.9	24.3888	841	900	1582	1644
19	1.88	96.3	27.2465	817	881	1465	1715
19	1.8	97.8	30.1852	741	735	1193	1355
19	1.84	79.3	23.4227	787	806	1398	1391
19	1.84	82.5	24.3679	785	778	1179	1141
19	1.9	91.8	25.4294	984	956	1654	1634
19	1.83	109.2	32.6077	1005	1018	1670	1773
19	1.77	75.2	24.0033	616	611	1151	1066
19	1.78	95.4	30.1098	886	869	1494	1496
19	1.86	108.5	31.362	863	912	1407	1588
18	1.69	60.1	21.0427	678	697	1216	1170
18	1.9	92.3	25.5679	872	835	1605	1576
21	1.77	66.5	21.2263	573	626	1090	1132
19	1.85	73.4	21.4463	822	788	1562	1538
19	1.79	76.8	23.9693	791	763	1229	1232
19	1.82	74.7	22.5516	527	513	1044	1042
19	1.79	70.5	22.0031	704	746	1341	1448
18	1.87	96.1	27.4815	743	759	1310	1316
19	1.71	67.2	22.9814	604	604	1225	1199
19	1.77	74.8	23.8756	724	773	1183	1233
20	1.78	64.3	20.2942	597	585	1092	1008
19	1.88	64.4	18.2209	650	636	1063	1085
19	1.75	71.2	23.249	791	737	1530	1326
18	1.74	88.3	29.165	918	943	1562	1780
19	1.7	60.5	20.9343	738	735	1330	1324
19	1.71	58.7	20.0746	665	655	1079	1122
20	1.72	109.3	36.9456	715	796	1227	1414
19	1.76	72.9	23.5343	791	828	1400	1456
19	1.78	73.7	23.261	722	621	1162	1087
19	1.86	82.7	23.9045	915	942	1663	1763
19	1.71	80	27.3588	744	760	1372	1428
19	1.78	72.2	22.7875	754	710	1520	1404
18	1.77	63.3	20.2049	714	712	1308	1317
19	1.79	69.2	21.5973	767	688	1245	1109
18	1.84	111.6	32.9631	934	916	1475	1430
19	1.75	85	27.7551	700	614	1205	1119
18	1.85	95.7	27.962	885	846	1491	1437
20	1.78	57.8	18.2426	553	599	953	1065
19	1.8	65.7	20.2778	429	519	625	895
19	1.8	54.3	16.7593	610	599	1098	1127
18	1.97	74.4	19.1708	679	701	1269	1277
18	1.83	75.9	22.6642	870	856	1516	1410
19	1.86	56.1	16.2157	453	509	953	877
19	1.81	78.1	23.8393	706	691	1194	1292
19	1.72	68.5	23.1544	617	663	954	1016
19	1.77	80.2	25.5993	641	650	1157	1165
18	1.73	72.6	24.2574	628	694	1016	1162
19	1.78	61.9	19.5367	681	684	1243	1244
19	1.86	86	24.8584	600	679	968	1172
19	1.8	70.6	21.7901	708	694	1242	1271
19	1.9	87.4	24.2105	799	807	1416	1432
19	1.81	107.2	32.7218	841	844	1632	1714
19	1.73	63.7	21.2837	627	615	1025	981
19	1.86	79.9	23.0952	667	673	1098	1126
19	1.68	65.5	23.2072	561	500	1082	864
19	1.86	76.6	22.1413	692	646	1198	1062
19	1.69	69.5	24.3339	840	768	1606	1410
19	1.87	71	20.3037	644	691	1061	1073
19	1.87	82.1	23.4779	751	670	1165	1033
19	1.72	57.5	19.4362	449	522	703	788
19	1.87	77.7	22.2197	712	697	1213	1335
19	1.75	71.4	23.3143	721	692	1179	1110
19	1.8	59	18.2099	445	458	815	809
19	1.81	86.8	26.4949	880	911	1537	1635
20	1.8	86.6	26.7284	764	711	1374	1152
19	1.87	65.1	18.6165	610	616	1077	1066
19	1.75	67	21.8776	621	594	1081	1059
18	1.91	81.2	22.2582	673	678	1070	1137
19	1.79	75.1	23.4387	811	752	1462	1263
20	1.71	67.2	22.9814	576	557	1095	1102
19	1.67	70.2	25.1712	701	699	1240	1212
19	1.78	85.2	26.8905	631	655	1044	1218
19	1.84	83	24.5156	845	838	1440	1456
19	1.88	61.5	17.4004	587	555	1037	1001
19	1.82	94.9	28.6499	695	657	1236	1284
19	2.02	99.5	24.3849	1075	1113	1991	1984
19	1.73	83	27.7323	773	801	1345	1352
19	1.76	80.7	26.0524	655	744	1199	1421
19	1.8	54.6	16.8519	499	505	903	878
20	1.76	77.7	25.0839	712	776	1221	1303
19	1.8	76.3	23.5494	810	808	1277	1297
19	1.71	67.2	22.9814	531	604	780	991
19	1.84	62.6	18.4901	690	705	1226	1284
19	1.85	71	20.7451	584	527	1087	929
19	1.94	73.1	19.4229	707	732	1231	1257
20	1.82	76	22.9441	765	751	1404	1319
20	1.73	73	24.3911	744	764	1397	1302
19	1.73	62.8	20.983	568	546	1005	800
19	1.84	70.1	20.7053	784	755	1486	1574
19	1.9	106.6	29.5291	819	787	1426	1390
19	1.68	63.8	22.6049	660	641	1217	1231
19	1.84	71.1	21.0007	683	740	1177	1241
19	1.81	68.5	20.909	648	655	1291	1290
19	1.81	101.1	30.8599	1072	1104	1985	2030
20	1.82	71.9	21.7063	562	623	884	990
19	1.91	71.5	19.5992	673	604	1245	1009
19	1.81	89.8	27.4106	851	816	1396	1378
19	1.76	75	24.2123	822	731	1495	1256
19	1.82	72.7	21.9478	777	784	1412	1528
20	1.88	78.5	22.2103	845	884	1523	1560
18	1.67	53.9	19.3266	560	583	968	1220
20	1.74	66.3	21.8985	612	595	1124	992
19	1.85	110.8	32.374	875	912	1620	1619
20	1.9	102.4	28.3657	758	713	1264	1255
19	1.8	69.8	21.5432	453	570	725	913
19	1.76	67.2	21.6942	487	593	837	997
19	1.85	72.8	21.271	778	818	1291	1443
19	1.81	62.7	19.1386	554	596	936	1030
20	1.78	64	20.1995	635	625	1236	1213
19	1.87	71	20.3037	596	638	987	1095
20	1.75	86.6	28.2776	710	736	1215	1251
18	1.89	70.7	19.7923	766	764	1411	1428
19	1.75	78.7	25.698	739	691	1321	1189
19	1.86	65.9	19.0484	563	564	1086	1009
19	1.84	78.4	23.1569	779	810	1409	1423
19	1.73	70	23.3887	711	690	1303	1291
19	1.87	75.9	21.7049	670	683	1189	1194
20	1.88	75.9	21.4746	733	768	1254	1285
18	1.7	64.2	22.2145	684	702	1431	1119
19	1.77	73.9	23.5884	512	631	751	1101
18	1.88	81	22.9176	946	955	1635	1715
19	1.79	75.3	23.5011	782	797	1331	1382
19	1.8	85.4	26.358	617	615	1092	1089
19	1.87	81.3	23.2492	764	762	1411	1234
19	1.79	70.2	21.9094	529	559	860	954
19	1.78	77.2	24.3656	887	860	1586	1552
19	1.81	67.2	20.5122	744	797	1333	1372
19	1.93	91	24.4302	770	809	1300	1435
19	1.79	85	26.5285	666	683	1156	1190
19	1.76	68.3	22.0493	629	647	1109	1132
19	1.91	75.4	20.6683	752	783	1392	1484
20	1.76	61.9	19.9832	699	724	1265	1330
19	2.02	97.8	23.9682	762	819	1232	1363
19	1.87	71.4	20.4181	727	775	1330	1416
19	1.82	69.6	21.012	737	735	1322	1327
19	1.81	94.4	28.8147	967	941	1720	1656
19	1.69	71.6	25.0692	801	778	1314	1240
19	1.83	80.9	24.1572	811	798	1441	1352
20	1.71	58.7	20.0746	573	584	979	1025
19	1.81	81.9	24.9992	625	620	1063	1062
19	1.86	77.6	22.4303	667	699	1157	1162
19	1.96	100.4	26.1349	882	880	1619	1601
20	1.89	77.6	21.7239	648	546	1005	811
19	1.75	66.5	21.7143	501	659	823	1138
19	2	88.2	22.05	818	846	1329	1355
19	1.93	76.1	20.4301	774	786	1340	1280
19	1.89	83.8	23.4596	901	865	1489	1314
19	1.94	91.5	24.3118	833	833	1316	1270
19	2.02	82	20.0961	604	582	957	858
19	1.89	91.3	25.5592	980	934	1622	1435
19	1.86	87.7	25.3498	629	700	1083	1219
19	1.81	64.7	19.7491	563	546	929	944
20	1.73	74.3	24.8254	713	715	1177	1206
19	1.94	76.4	20.2997	811	833	1480	1525
19	1.73	78.1	26.0951	684	658	1271	1183
19	1.83	67.8	20.2455	629	595	1193	1079
20	1.77	64.7	20.6518	696	727	1273	1337
18	1.77	79.8	25.4716	724	769	1223	1337
19	1.88	76.6	21.6727	620	580	1022	1074
19	1.79	65.2	20.3489	703	683	1235	1013
19	1.78	82.2	25.9437	827	960	1262	1685
19	1.69	69.9	24.4739	774	770	1408	1370
19	1.93	76.3	20.4838	628	582	1021	1005
21	1.78	72.1	22.756	664	677	1231	1196
20	1.73	67.3	22.4866	754	762	1391	1421
19	1.78	76.3	24.0816	667	693	1098	1187
19	1.76	72.9	23.5343	737	701	1318	1238
20	1.72	54.2	18.3207	693	693	1184	1177
21	1.79	80.5	25.1241	820	845	1453	1514
19	1.81	74.2	22.6489	685	640	1267	1236
19	1.82	113.1	34.1444	914	927	1679	1700
19	1.75	90.9	29.6816	578	661	883	1120
19	1.74	68.4	22.5922	781	800	1289	1216
20	1.72	63.8	21.5657	694	787	1178	1497
19	1.84	70.2	20.7349	707	712	1319	1378
19	1.91	67.1	18.3931	619	680	973	1088
19	1.89	88	24.6354	843	781	1421	1338
20	1.7	59.1	20.4498	598	596	928	910
19	1.78	76.8	24.2394	709	732	1234	1217
19	1.92	87.8	23.8173	648	667	1162	1210
19	1.71	59.2	20.2455	572	547	1051	998
18	1.77	82.2	26.2377	783	804	1419	1408
18	1.61	71.8	27.6995	795	793	1299	1411
19	1.83	110.2	32.9063	756	733	1322	1237
19	1.86	88.4	25.5521	933	937	1539	1577
19	1.83	77	22.9926	714	693	1263	1307
19	1.75	63.4	20.702	669	707	1058	1239
19	1.88	75.6	21.3898	888	872	1523	1466
19	1.69	63	22.0581	610	635	1074	1098
21	1.76	63	20.3383	625	685	1041	1079
19	1.71	77.3	26.4355	812	799	1405	1403
19	1.85	112	32.7246	848	772	1590	1382
19	1.77	74.1	23.6522	765	692	1404	1150
19	1.69	73.1	25.5943	668	720	1107	1238
19	1.86	85.4	24.6849	909	873	1670	1563
19	1.82	79.4	23.9705	826	823	1434	1508
21	1.82	75.9	22.9139	718	776	1112	1326
19	1.63	63.2	23.7871	641	682	971	1148
19	1.82	76	22.9441	685	672	1177	1106
20	1.87	70	20.0177	719	754	1164	1280
19	1.73	71.7	23.9567	802	778	1399	1424
19	1.79	70.7	22.0655	624	608	1241	1167
19	1.78	67.7	21.3673	644	652	1242	1216
21	1.67	62.9	22.5537	669	651	1109	985
20	1.73	68.1	22.7539	761	749	1352	1258
19	1.77	68	21.7051	652	684	1226	1187
19	1.79	65.9	20.5674	697	672	1214	1199
19	1.7	100	34.6021	659	705	1080	1196
21	1.81	78.3	23.9004	908	932	1481	1443
19	1.96	101.1	26.3172	928	884	1679	1703
20	1.78	64.7	20.4204	547	541	1114	1123
19	1.79	68.2	21.2852	696	654	1251	1144
21	1.81	58.2	17.765	561	566	1015	1045
19	1.83	85.2	25.4412	730	744	1226	1219
19	1.94	87	23.1162	803	796	1487	1509
19	1.71	79.1	27.0511	922	906	1588	1606
20	1.91	78.6	21.5455	807	815	1496	1519
19	1.83	72.5	21.6489	668	770	1045	1393
19	1.8	87.9	27.1296	788	822	1443	1577
19	1.76	61.5	19.8541	652	604	1164	1049
19	1.79	77.3	24.1253	565	678	1021	1234
18	1.72	63.1	21.3291	752	804	1340	1563
19	1.82	65.1	19.6534	636	652	1105	1114
19	1.9	128.2	35.5125	656	749	1369	1358
21	1.72	55.2	18.6587	576	574	1051	1028
19	1.82	70.4	21.2535	391	440	961	787
18	1.83	79.3	23.6794	656	701	1062	1101
19	1.77	98.4	31.4086	924	948	1696	1693
19	1.77	84.2	26.8761	844	871	1490	1518
19	1.88	72.8	20.5976	681	720	1202	1316
19	1.78	55.6	17.5483	485	490	896	868
19	1.86	77.3	22.3436	711	700	1183	1129
19	1.81	95.3	29.0895	884	891	1619	1668
19	1.86	105.1	30.3792	1088	1096	1844	1852
19	1.93	76.2	20.4569	669	687	1248	1068
19	1.83	82	24.4857	920	944	1705	1643
19	1.85	67.3	19.664	549	560	1035	1096
19	1.87	92.6	26.4806	773	760	1381	1307
21	1.73	55.4	18.5105	537	565	907	950
19	1.81	65.5	19.9933	663	660	1341	1256
19	1.68	59.3	21.0105	602	654	1013	1154
19	1.95	115.3	30.3222	837	837	1385	1393
19	1.79	61.8	19.2878	651	663	1068	1084
19	1.83	68.1	20.335	738	746	1410	1421
20	1.88	77.1	21.8142	670	669	1155	1119
19	1.72	61.7	20.8559	623	688	1064	1226
19	1.74	63.4	20.9407	628	683	1090	1251
19	1.72	76.2	25.7572	833	803	1363	1296
18	1.8	70.1	21.6358	632	590	1083	1021
19	1.8	81.7	25.216	549	559	1056	1022
19	1.87	80.9	23.1348	679	686	1234	1145
19	1.84	69.3	20.469	629	659	1167	1191
19	1.81	68	20.7564	633	669	1017	1158
21	1.82	80.9	24.4234	703	725	1271	1242
19	1.84	74.1	21.8868	739	718	1349	1293
19	1.83	66.5	19.8573	690	677	1244	1112
19	1.83	80.3	23.978	802	831	1343	1532
19	1.92	116.7	31.6569	1117	1123	1953	1956
19	1.72	69.8	23.5938	652	664	1084	1032
20	1.8	78.4	24.1975	824	811	1530	1483
19	1.84	69.2	20.4395	610	600	1089	1147
19	1.74	68.7	22.6912	810	804	1397	1428
19	1.84	74.8	22.0936	780	764	1709	1647
19	1.86	113.3	32.7495	801	846	1502	1659
19	1.73	58.1	19.4126	700	702	1158	1211
19	1.83	83	24.7843	818	890	1452	1647
20	1.77	125.1	39.9311	788	786	1483	1404
19	1.77	89.7	28.6316	710	743	1286	1506
19	1.81	72.5	22.13	729	734	1360	1352
19	1.82	66.7	20.1365	734	691	1218	1155
19	1.75	67.7	22.1061	573	627	979	1130
19	1.78	84.1	26.5434	746	756	1314	1325
19	1.83	104.1	31.0848	904	896	1399	1425
18	1.81	88.7	27.0749	645	623	1171	1140
19	1.84	66.4	19.6125	694	703	1338	1347
19	1.95	85.8	22.5641	767	726	1499	1279
19	1.82	75.2	22.7026	914	945	1580	1513
19	1.76	93.3	30.1201	690	673	1214	1122
19	1.81	75.8	23.1373	603	625	1106	1117
19	1.77	87.9	28.0571	709	755	1167	1286
19	1.86	76.2	22.0257	688	688	1270	1234
21	1.96	126.1	32.8249	877	857	1402	1346
19	1.87	86	24.5932	709	715	1291	1349
21	1.79	67.8	21.1604	550	570	999	1048
19	1.84	78	23.0388	781	794	1449	1390
19	1.74	74.6	24.64	509	574	879	1071
19	1.8	76.1	23.4877	596	657	973	1029
19	1.69	80.8	28.2903	670	663	1246	1242
19	1.83	64.4	19.2302	545	582	891	890
19	1.83	73.7	22.0072	746	733	1352	1367
19	1.82	71.2	21.495	652	671	1122	1177
19	1.93	74.7	20.0542	621	644	1120	1119
19	1.78	88.5	27.9321	701	688	1254	1253
19	1.98	147.1	37.5217	778	656	1482	1085
21	1.77	64.1	20.4603	779	851	1282	1408
19	1.78	63.9	20.1679	579	588	986	1010
19	1.73	86.5	28.9017	560	551	904	926
19	1.76	70.2	22.6627	717	732	1125	1162
19	1.88	80.9	22.8893	686	731	1275	1298
19	1.83	78.1	23.3211	695	748	1153	1282
19	1.75	68.4	22.3347	645	640	1107	1057
19	1.83	84.7	25.2919	796	809	1375	1376
19	1.79	70.4	21.9718	698	736	1312	1347
19	1.83	81.6	24.3662	924	928	1760	1624
19	1.88	74.3	21.022	569	621	1142	1224
18	1.73	90.1	30.1046	771	752	1527	1522
20	1.75	65.6	21.4204	694	665	1169	1146
19	1.84	113.3	33.4653	766	755	1357	1353
21	1.72	64.5	21.8023	533	533	843	861
19	1.68	58.9	20.8688	567	595	969	957
19	1.85	71.6	20.9204	668	658	1246	1145
19	1.7	70.4	24.3599	569	637	980	1149
19	1.87	85.8	24.536	849	795	1546	1484
19	1.81	102.5	31.2872	915	890	1608	1651
20	1.89	87.6	24.5234	590	636	1200	1282
19	1.84	90.5	26.7309	912	866	1475	1451
19	1.8	110.7	34.1667	908	890	1591	1593
19	1.85	73.3	21.4171	674	722	1061	1207
19	1.72	73.3	24.7769	784	748	1426	1310
19	1.76	70.9	22.8887	757	744	1481	1446
20	1.74	71.6	23.6491	566	611	915	945
19	1.82	82.1	24.7857	803	754	1288	1263
19	1.75	67.9	22.1714	530	594	979	1031
18	1.87	103	29.4547	893	875	1440	1431
19	1.94	89.2	23.7007	898	872	1391	1420
19	1.81	68.8	21.0006	723	744	1198	1316
19	1.85	82.2	24.0175	659	676	1290	1286
18	1.69	65	22.7583	686	691	1392	1303
19	1.71	68.9	23.5628	707	712	1191	1280
19	1.82	91.5	27.6235	821	840	1417	1365
21	1.87	104.8	29.9694	820	790	1395	1452
19	1.82	83	25.0574	774	747	1442	1369
19	1.96	118.2	30.7684	698	852	1210	1570
19	1.69	67	23.4586	648	632	1109	1143
19	1.79	79.1	24.6871	886	950	1331	1520
19	1.78	62.1	19.5998	570	635	1055	1201
19	1.82	66.7	20.1365	733	711	1195	1133
19	1.84	70.3	20.7644	774	782	1350	1382
19	1.87	73.2	20.9328	677	666	1238	1177
19	1.84	74.9	22.1231	719	757	1124	1267
19	1.77	74	23.6203	689	676	1144	1109
19	1.78	78.5	24.7759	762	690	1275	1161
19	1.86	61.5	17.7766	612	637	1003	1149
19	1.79	69.7	21.7534	588	582	927	874
19	1.8	65.4	20.1852	807	821	1585	1494
21	1.77	75.6	24.131	843	845	1493	1622
19	1.87	67.1	19.1884	688	702	1200	1201
19	1.69	68.1	23.8437	730	724	1200	1201
19	1.69	57.2	20.0273	624	581	1085	1004
19	1.89	64.3	18.0006	733	710	1367	1376
19	1.77	69.1	22.0562	538	580	816	952
21	1.73	62.1	20.7491	576	626	936	1201
19	1.76	64.1	20.6934	464	465	860	836
19	1.82	77.6	23.4271	761	798	1375	1413
20	1.68	56.1	19.8767	607	643	1111	1146
19	1.8	66.5	20.5247	714	739	1379	1309
20	1.69	75.1	26.2946	598	578	1136	1083
19	1.74	81.6	26.952	825	840	1462	1507
19	1.84	93.5	27.617	761	750	1369	1379
19	1.78	64.8	20.452	726	681	1263	1129
20	1.81	72.8	22.2215	852	861	1630	1598
19	1.91	78.7	21.5729	653	637	1148	1097
20	1.72	62	20.9573	676	672	1113	1096
19	1.86	76.8	22.1991	665	671	1204	1322
19	1.78	68.5	21.6197	738	791	1421	1474
19	1.79	66.5	20.7547	704	718	1226	1242
19	1.7	61.4	21.2457	542	540	1034	1029
19	1.88	72.7	20.5693	656	673	1159	1300
19	1.72	58.5	19.7742	533	549	897	905
19	1.88	82.4	23.3137	665	688	1059	1138
19	1.86	81.9	23.6733	765	778	1334	1255
19	1.75	70.2	22.9224	590	563	980	949
19	1.8	63.8	19.6914	583	569	1081	1039
19	1.74	56.9	18.7938	538	511	1056	1048
19	1.82	64.8	19.5629	703	706	1148	1280
19	1.79	96.8	30.2113	715	717	1237	1216
19	1.81	86.6	26.4339	615	581	1145	1074
19	1.75	65.8	21.4857	601	597	1037	1059
19	1.84	70	20.6758	687	666	1315	1194
19	1.79	75.6	23.5948	715	726	1137	1212
19	1.81	76.5	23.3509	690	769	1043	1199
19	1.94	84	22.3191	691	728	1123	1283
19	1.75	70	22.8571	481	508	889	801
20	1.74	72.2	23.8473	835	804	1458	1349
18	1.89	82.3	23.0397	635	654	1102	1195
19	1.85	73.4	21.4463	557	552	900	1026
19	1.77	67.1	21.4179	620	669	1091	1161
19	1.82	71.1	21.4648	767	738	1360	1450
19	1.74	72.4	23.9133	731	781	1141	1240
19	1.83	71	21.201	669	686	1070	1154
19	1.76	62	20.0155	517	547	1020	1094
19	1.82	90.3	27.2612	710	703	1288	1323
19	1.88	75.6	21.3898	786	767	1377	1267
19	1.66	62.7	22.7537	571	623	1042	1101
19	1.82	72.4	21.8573	664	675	1073	1119
19	1.75	79.4	25.9265	706	731	1180	1208
18	1.78	62.9	19.8523	574	584	931	1020
19	1.74	61.8	20.4122	721	712	1324	1278
19	1.86	82.6	23.8756	664	673	1150	1234
19	1.75	64.8	21.1592	503	563	1001	1214
19	1.74	60.6	20.0159	614	575	1165	1080
19	1.83	93.3	27.8599	725	761	1056	1214
20	1.8	88.4	27.284	660	640	1231	1239
19	1.8	62	19.1358	554	561	1092	988
19	1.85	68.9	20.1315	752	754	1329	1332
21	1.73	67.7	22.6202	652	721	956	1093
19	1.77	76.9	24.5459	666	623	1156	940
20	1.75	90.4	29.5184	673	655	1079	1142
19	1.68	56	19.8413	672	681	1118	1186
