# Supplementary material for: Reliability and agreement of the IsoKai isokinetic lift test – A test used for admission to the Swedish Armed Forces
Source: PLoS One. 2018 Dec 19;13(12):e0209419. doi: 10.1371/journal.pone.0209419 (PMC6300333; doi:10.1371/journal.pone.0209419)
Supplement: S2 Data — (XLSX) [file pone.0209419.s003.xlsx]

## Sheet: Tidskrift Isokai interrater rel
Age	Weight_kg	Height_m	BMI	IsoKai_MF_rater1	IsoKai_MF_rater2	IsoKai_PF_rater1	IsoKai_PF_rater2
18	80.1	1.9	22.1884	767	764	1343	1473
18	78.2	1.828	23.4021	821	810	1458	1517
18	77.2	1.718	26.156	644	594	1263	1141
18	88	1.841	25.9642	955	956	1608	1626
18	69.9	1.737	23.1674	656	642	1186	1087
18	69.1	1.812	21.0456	607	615	1082	1162
18	92.3	1.715	31.3815	973	1016	1765	1897
18	60.3	1.699	20.8896	543	538	1028	926
19	66.3	1.71	22.6736	666	616	1018	930
19	73.9	1.742	24.3528	681	783	979	1212
19	60.4	1.715	20.5357	661	677	1193	1199
20	80.6	1.821	24.3061	912	843	1773	1562
19	88.7	1.858	25.694	805	799	1508	1450
19	86.9	1.852	25.336	865	874	1461	1514
19	75.5	1.78	23.8291	742	734	1263	1249
19	65	1.779	20.5382	717	731	1271	1340
19	79.2	1.866	22.7458	769	772	1356	1301
19	72	1.821	21.7126	890	874	1606	1632
19	79.1	1.775	25.1061	1000	990	1786	1704
20	76.6	1.754	24.8983	736	710	1282	1201
19	77.6	1.762	24.9948	783	711	1464	1287
19	85.9	1.883	24.2266	920	940	1432	1547
19	79.9	1.87	22.8488	818	799	1429	1350
19	97.9	1.83	29.2335	924	929	1646	1607
19	80.2	1.836	23.7919	636	619	1352	1124
19	92.8	1.878	26.3122	760	803	1421	1505
20	84.1	1.848	24.6259	719	767	1071	1261
19	73.4	1.843	21.6095	772	749	1413	1324
19	80.3	1.87	22.9632	806	855	1418	1631
19	78	1.729	26.0918	790	720	1474	1269
19	63.1	1.794	19.6058	722	695	1317	1301
20	82.7	1.948	21.7935	739	733	1313	1333
20	76	1.779	24.0138	823	804	1635	1536
19	84.3	1.706	28.9647	759	713	1250	1211
19	70.3	1.841	20.7419	603	607	1169	1124
19	62.7	1.756	20.3338	637	635	1275	1268
19	76	1.788	23.7727	812	779	1391	1332
19	69.4	1.831	20.7006	696	687	1359	1263
20	82.3	1.811	25.0936	1088	1038	2123	1865
19	70.6	1.723	23.7812	763	723	1481	1376
19	98.5	1.919	26.7477	1031	1012	1857	1916
19	79.2	1.842	23.3424	828	852	1538	1601
20	97.8	1.801	30.1517	924	950	1620	1665
19	83.2	1.891	23.267	871	890	1622	1648
19	67.2	1.754	21.8429	562	605	995	1197
20	103.8	1.856	30.1329	715	730	1298	1207
20	61.4	1.753	19.9804	731	742	1403	1394
19	59.5	1.706	20.4437	637	605	1138	1127
19	65.2	1.74	21.5352	638	617	948	938
19	72.4	1.806	22.1974	757	737	1466	1437
19	75.6	1.819	22.8484	731	774	1240	1346
19	97.1	1.849	28.4018	855	862	1392	1431
19	73.6	1.706	25.2883	758	690	1391	1251
19	79.9	1.829	23.8847	603	580	1110	1146
20	75.6	1.794	23.4897	672	719	1283	1425
19	76.6	1.854	22.2848	815	750	1382	1341
19	70.7	1.827	21.1808	738	660	1396	1204
19	71	1.835	21.0856	635	669	1049	1093
19	87.5	1.863	25.2106	684	690	1416	1324
19	83	1.846	24.3565	889	881	1458	1491
20	93.7	1.808	28.6644	910	867	1497	1415
19	69	1.804	21.202	703	697	1183	1182
19	65	1.686	22.8664	737	667	1507	1331
19	69.5	1.824	20.8898	596	634	1160	1114
20	68.8	1.8	21.2346	791	744	1562	1323
19	79.3	1.796	24.5845	752	770	1433	1473
19	77	1.741	25.4035	804	821	1464	1624
19	85	1.819	25.6894	948	987	1683	1794
19	72.7	1.843	21.4034	836	879	1423	1603
19	68.4	1.694	23.8358	721	700	1186	1194
21	70.2	1.802	21.6186	643	711	1086	1295
19	69.5	1.835	20.6401	661	671	1240	1231
19	66.8	1.79	20.8483	659	660	1328	1401
19	100.4	1.785	31.5106	895	901	1568	1547
19	80.8	1.788	25.2741	855	852	1506	1513
19	87.5	1.861	25.2648	813	831	1573	1575
19	66	1.716	22.4135	577	601	921	1020
19	79.8	1.807	24.4392	740	733	1396	1329
19	75.6	1.881	21.367	800	817	1422	1435
19	69.8	1.715	23.7316	816	779	1527	1430
19	79.7	1.868	22.8404	810	752	1499	1330
19	64.4	1.767	20.6259	628	618	1211	1205
19	85.1	1.822	25.635	878	825	1578	1477
19	76.7	1.838	22.7041	707	719	1297	1329
19	80.8	1.839	23.8917	749	733	1264	1289
19	67.4	1.82	20.3478	734	716	1285	1296
19	62.4	1.707	21.415	641	645	1231	1274
19	91	1.871	25.9952	691	648	1264	1257
19	93.1	1.708	31.9135	643	656	1112	1172
19	74.8	1.809	22.8573	826	810	1465	1369
19	74.3	1.868	21.2929	727	752	1356	1360
19	66.2	1.903	18.2802	617	592	1255	1106
19	94.1	1.845	27.6437	789	791	1383	1423
19	82.8	1.831	24.6975	907	910	1660	1578
19	78.3	1.768	25.0494	824	817	1611	1709
19	90.3	1.896	25.1195	879	875	1519	1467
19	67.2	1.796	20.8332	692	617	1217	1060
19	67.3	1.748	22.0258	737	686	1353	1371
19	81.2	1.777	25.7147	791	722	1381	1158
19	105.7	1.918	28.7328	724	710	1233	1245
19	71.9	1.848	21.0535	729	751	1256	1352
19	79.3	1.755	25.7465	772	773	1372	1377
19	73.8	1.725	24.8015	651	669	1150	1172
19	73	1.724	24.5611	689	655	1331	1189
19	87.3	1.797	27.0345	639	661	1213	1322
19	67.6	1.744	22.2256	661	684	1230	1298
19	75.8	1.865	21.7927	777	746	1448	1401
19	84.9	1.729	28.4	665	641	1152	1122
19	77.6	1.773	24.6856	585	547	1131	971
19	82.5	1.783	25.9508	670	628	1220	1064
19	73.9	1.761	23.8301	814	784	1418	1354
19	68.1	1.822	20.514	809	817	1613	1627
19	89.6	1.851	26.1514	975	947	1739	1626
19	88.5	1.806	27.1336	665	681	1245	1361
19	72.4	1.848	21.1999	812	803	1275	1404
19	61.2	1.716	20.7834	669	667	1301	1233
19	71.1	1.831	21.2077	675	690	1366	1401
19	75.6	1.79	23.5948	805	791	1390	1325
19	81.3	1.931	21.8035	694	692	1380	1408
19	65.3	1.758	21.1288	746	753	1387	1435
19	88.9	1.896	24.7301	787	756	1395	1376
19	72.7	1.71	24.8624	692	719	1223	1228
19	100.1	1.845	29.4064	784	779	1403	1346
19	85.6	1.872	24.4265	785	872	1505	1616
19	74.7	1.839	22.088	736	726	1307	1323
19	81.4	1.791	25.3766	784	791	1401	1414
19	75.2	1.757	24.3598	731	758	1345	1358
19	67.9	1.843	19.9903	714	723	1352	1284
19	71.7	1.779	22.6552	982	942	1733	1606
19	81.5	1.83	24.3363	868	795	1587	1442
19	73	1.917	19.8645	695	649	1099	1056
19	72.6	1.797	22.4823	791	792	1366	1292
19	57.6	1.752	18.7652	605	651	1150	1248
19	79.3	1.826	23.7833	725	760	1271	1369
19	84.7	1.776	26.8533	762	869	1319	1573
19	82.9	1.915	22.6056	759	737	1485	1398
19	77.3	1.822	23.2853	705	745	1312	1294
